# Supplementary material for: Trichilones A–E: New Limonoids from Trichilia adolfi
Source: Molecules. 2021 May 21;26(11):3070. doi: 10.3390/molecules26113070 (PMC8196563; doi:10.3390/molecules26113070)
Supplement: Supplementary file 1 [file molecules-26-03070-s001.zip]

Archive with 1 entries (1 files):
- molecules-1189833-supplementary.pdf
